# Supplementary material for: Alterations of Bioactive Lipid Profiles in the Retina Following Traumatic Optic Neuropathy in Mice
Source: Biomolecules. 2025 Oct 14;15(10):1450. doi: 10.3390/biom15101450 (PMC12564875; doi:10.3390/biom15101450)
Supplement: Supplementary file 1 [file biomolecules-15-01450-s001.zip]

Archive with 2 entries (2 files):
- Supplementary Figure 1.jpg
- Supplementary Tables.pdf
